# Supplementary material for: Kinetic Estimated Glomerular Filtration Rate in Predicting Paediatric Acute Kidney Disease
Source: J Clin Med. 2023 Sep 30;12(19):6314. doi: 10.3390/jcm12196314 (PMC10573153; doi:10.3390/jcm12196314)
Supplement: Supplementary file 1 [file jcm-12-06314-s001.zip]

Archive with 1 entries (1 files):
- jcm-2616246-supplementary.pdf
